# Supplementary material for: Macaques in China: Evolutionary dispersion and subsequent development
Source: Am J Primatol. 2020 May 25;82(7):e23142. doi: 10.1002/ajp.23142 (PMC7378941; doi:10.1002/ajp.23142)
Supplement: Supplementary file 1 — Supporting information [file AJP-82-e23142-s001.xls]

## Sheet: Macaca database for AJP Supplem
Genus	NAME	Provinces	Location	Longitude	Latitude	Type	Period	Reference
Macaca	sp.	Yunnan	Lufeng	102.08	25.15	Fossil	Pliocen	Wen, 2013
Macaca	youngi	Hubei	Zhongxiang	112.59	31.17	Fossil	Pliocen	Gu, 1980
Macaca	sp.	Guangxi	Bama	107.26	24.14	Fossil	Pleistocene	Wen, 2013
Macaca	sp.	Chongqing	Banan	106.53	29.38	Fossil	Pleistocene	Wen, 2013
Macaca	sp.	Shanxi	Baoji	107.24	34.36	Fossil	Pleistocene	Wen, 2013
Macaca	sp.	Hunan	Baojing	109.66	28.7	Fossil	Pleistocene	Wen, 2013
Macaca	sp.	Liaoning	Benxi	123.77	41.29	Fossil	Pleistocene	Wen, 2013
Macaca	sp.	Taiwan	Chochen or Tsochen)	120.23	22.93	Fossil	Pleistocene	Chang, et al., 2012.
Macaca	sp.	Guangxi	Chongzuo	107.36	22.38	Fossil	Pleistocene	Guangxi Ethnic Museum. 2012.
Macaca	sp.	Guangxi	Chongzuo	107.37	22.38	Fossil	Pleistocene	Takai, et al., 2014
Procynocephalus	Procynocephalus	Guangxi	Chongzuo	107.37	22.38	Fossil	Pleistocene	Takai, et al., 2014
Macaca	sp.	Jiangsu	Danyang	119.61	32.01	Fossil	Pleistocene	Wen, 2013
Macaca	sp.	Hunan	Dao	111.6	25.53	Fossil	Pleistocene	Wen, 2013
Macaca	sp.	Liaoning	Dashiqiao	122.51	40.64	Fossil	Pleistocene	Wen, 2013
Macaca	sp.	Guangxi	Daxin	107.2	22.83	Fossil	Pleistocene	Jablonski, 2008
Macaca	sp.	Guangxi	Duan	108.11	23.93	Fossil	Pleistocene	Wen, 2013
Macaca	sp.	Yunnan	Eshanyi	102.41	24.17	Fossil	Pleistocene	Wen, 2013
Macaca	sp.	Beijing	Fangshan	116.14	39.75	Fossil	Pleistocene	Wen, 2013
Macaca	sp.	Guangdong	Fengkai	111.51	23.42	Fossil	Pleistocene	Wen, 2013
Macaca	sp.	Yunnan	Fumin	102.5	25.22	Fossil	Pleistocene	Wen, 2013
Macaca	sp.	Guangxi	Fusui	107.9	22.64	Fossil	Pleistocene	Wen, 2013
Macaca	sp.	Yunnan	Fuyuan	104.26	25.67	Fossil	Pleistocene	Xueping Ji (in preparation)
Macaca	sp.	Guangxi	Guilin	110.29	25.27	Fossil	Pleistocene	Wen, 2013
Macaca	sp.	Zhejiang	Hangzhou	120.16	30.27	Fossil	Pleistocene	Lucas, 2001
Macaca	sp.	Chongqing	Hechuan	106.28	29.97	Fossil	Pleistocene	Wen, 2013
Macaca	sp.	Anhui	Hexiyan	118.35	31.74	Fossil	Pleistocene	Wen, 2013
Macaca	sp.	Zhejiang	Jiande	119.28	29.47	Fossil	Pleistocene	Wen, 2013
Macaca	jiangchuanensis	Yunnan	Jiangchuan	102.754	24.2876	Fossil	Pleistocene	Pan et al., 1992
Macaca	sp.	Fujian	Jiangle	117.47	26.73	Fossil	Pleistocene	Wen, 2013
Macaca	sp.	Guizhou	Jinsha	106.22	27.46	Fossil	Pleistocene	Wen, 2013
Macaca	sp.	Hunan	Jishou	109.93	28.3	Fossil	Pleistocene	Wen, 2013
Macaca	sp.	Sichuan	Junliang	104.64	28.75	Fossil	Pleistocene	Wen, 2013
Macaca	sp.	Yunnan	Kunming	102.83	24.88	Fossil	Pleistocene	Wu & Poirier, 1995
Macaca	sp.	Shanxi	Lantian	109.32	34.15	Fossil	Pleistocene	Wen, 2013
Macaca	sp.	Guangxi	Leye	106.56	24.78	Fossil	Pleistocene	Guangxi Ethnic Museum. 2012.
Macaca	sp.	Liaoning	Liaoyang	123.24	41.27	Fossil	Pleistocene	Wen, 2013
Macaca	sp.	Zhejiang	Linan	119.72	30.23	Fossil	Pleistocene	Wen, 2013
Macaca	sp.	Shandong	Linyi	118.36	35.1	Fossil	Pleistocene	Wen, 2013
Macaca	sp.	Guangxi	Lipu	110.4	24.49	Fossil	Pleistocene	Wen, 2013
Macaca	sp.	Jiangsu	Lishui	119.02	31.65	Fossil	Pleistocene	Wen, 2013
Macaca	sp.	Guangxi	Liujiang	109.33	24.25	Fossil	Pleistocene	Wen, 2013
Macaca	sp.	Guangxi	Liuzhou	109.42	24.33	Fossil	Pleistocene	Wen, 2013
Macaca	sp.	Guangdong	Luoding	111.57	22.77	Fossil	Pleistocene	Wen, 2013
Macaca	sp.	Yunnan	Maguan	104.39	23.01	Fossil	Pleistocene	Wen, 2013
Macaca	anderssoni	Hena	Mianchi	111.76	38.78	Fossil	Pleistocene	Ito et al., 2018
Macaca	sp.	Fujian	Mingxi	117.2	26.36	Fossil	Pleistocene	Wen, 2013
Macaca	sp.	Jiangsu	Nanjing	118.8	32.06	Fossil	Pleistocene	Wen, 2013
Macaca	sp.	Fujian	Ninghua	116.65	26.26	Fossil	Pleistocene	Wen, 2013
Macaca	sp.	Guizhou	Pan	104.47	25.8	Fossil	Pleistocene	Wen, 2013
Macaca	sp.	Guangxi	Pingle	110.64	24.63	Fossil	Pleistocene	Guangxi Ethnic Museum. 2012.
Macaca	sp.	Guangxi	Pingxiang	106.77	22.09	Fossil	Pleistocene	Wen, 2013
Macaca	sp.	Jiangxi	Pingxiang	113.96	27.17	Fossil	Pleistocene	Wen, 2013
Macaca	sp.	Guizhou	Puding	105.74	26.3	Fossil	Pleistocene	Wen, 2013
Macaca	sp.	Guizhou	Qianxi	104.91	25.09	Fossil	Pleistocene	Wen, 2013
Macaca	sp.	Fujian	Qingliu	116.82	26.18	Fossil	Pleistocene	Wen, 2013
Macaca	sp.	Yunnan	Qiubei	104.2	24.04	Fossil	Pleistocene	Wen, 2013
Macaca	sp.	Zhejiang	Quzhou	118.86	28.97	Fossil	Pleistocene	Wen, 2013
Macaca	sp.	Hunan	Shaoyang	103.71	27.32	Fossil	Pleistocene	Wen, 2013
Macaca	sp.	Chongqing	Shapingba	106.46	29.54	Fossil	Pleistocene	Wen, 2013
Macaca	sp.	Henan	Shengchi	111.76	34.77	Fossil	Pleistocene	Wen, 2013
Macaca	sp.	Hubei	Shennongjia	110.68	31.74	Fossil	Pleistocene	Wen, 2013
Macaca	sp.	Shandong	Shiyan	110.8	32.63	Fossil	Pleistocene	Wen, 2013
Macaca	sp.	Jiangsu	Suzhou	120.59	31.3	Fossil	Pleistocene	Wen, 2013
Macaca	sp.	Taiwan	Tainan	120.23	23	Fossil	Pleistocene	Wen, 2013
Macaca	sp.	Guangxi	Tiandong	107.13	23.6	Fossil	Pleistocene	Guangxi Ethnic Museum. 2012.
Macaca	sp.	Gansu	Tianshui	105.72	34.58	Fossil	Pleistocene	Wen, 2013
Macaca	sp.	Anhui	Tongling	106.23	38.49	Fossil	Pleistocene	Wen, 2013
Macaca	sp.	Jiangsu	Tongshan	117.17	34.18	Fossil	Pleistocene	Wen, 2013
Macaca	sp.	Shanxi	Xian	125.15	42.93	Fossil	Pleistocene	Wen, 2013
Macaca	sp.	Yunnan	Xichou	104.67	23.44	Fossil	Pleistocene	Wu, 2004
Macaca	sp.	Guangdong	Yingde	113.4	24.21	Fossil	Pleistocene	Wen, 2013
Macaca	sp.	Fujian	Yongan	117.37	25.98	Fossil	Pleistocene	Wen, 2013
Macaca	sp.	Guangdong	Zhaoqing	112.47	23.05	Fossil	Pleistocene	Wen, 2013
Macaca	sp.	Jiangsu	Zhenjiang	119.45	32.2	Fossil	Pleistocene	Wen, 2013
Macaca	sp.	Guangxi	Zhongshan	111.3	24.53	Fossil	Pleistocene	Guangxi Ethnic Museum. 2012.
Macaca	mulatta	Beijing	Zhoukoudian	115.93	39.7	Fossil	Pleistocene	Tong, (2014)
Macaca	robustus	Beijing	Zhoukoudian	115.93	39.7	Fossil	Pleistocene	Tong, (2014)
Macaca	sp.	Shandong	Zibo	118.05	36.81	Fossil	Pleistocene	Wen, 2013
Macaca	sp.	Yunnan	Baoshan	99.16	25.11	Fossil	Holocene	Wen, 2013
Macaca	sp.	Yunnan	Cangyuan	99.25	23.15	Fossil	Holocene	Wen, 2013
Macaca	sp.	Sichuan	Panzhihua	101.72	26.58	Fossil	Holocene	Wen, 2013
Macaca	sp.	Guizhou	Puding	105.74	26.3	Fossil	Holocene	Wen, 2013
Macaca	sp.	Guizhou	Tongxing	106.83	28.13	Fossil	Holocene	Wen, 2013
Macaca	sp.	Guangxi	Liuzhou	109.42	24.33	Fossil	Holocene	Wen, 2013
Macaca	sp.	Hainan	Sanya	109.51	18.25	Fossil	Holocene	Wen, 2013
Macaca	sp.	Guangxi	Guiling	110.29	25.27	Fossil	Holocene	Wen, 2013
Macaca	sp.	Guangdong	Yangchuan	111.79	22.17	Fossil	Holocene	Wen, 2013
Macaca	sp.	Guangdong	Yingde	113.4	24.21	Fossil	Holocene	Wen, 2013
Macaca	sp.	Fujian	Qingliu	116.82	26.18	Fossil	Holocene	Wen, 2013
Macaca	sp.	Jiangxi	Wannian	117.058	28.6946	Fossil	Holocene	Wen, 2013
Macaca	sp.	Jiangsu	Lishui	119.02	31.65	Fossil	Holocene	Wen, 2013
Macaca	sp.	Zhejiang	Jinghua	119.65	29.08	Fossil	Holocene	Wen, 2013
Macaca	sp.	Zhejiang	Yiyao	121.15	30.04	Fossil	Holocene	Wen, 2013
Macaca	sp.	Liaoning	Donggang	124.15	39.86	Fossil	Holocene	Wen, 2013
Macaca	sp.	Beijing	Beijing	116.84	40.38	Hisorical Record	1716-1816	Wen, 2018
Macaca	sp.	Hebei	Zunhua	117.97	40.19	Hisorical Record	1716-1816	Wen, 2018
Macaca	sp.	Hebei	Lingshou	114.38	38.31	Hisorical Record	1716-1816	Wen, 2018
Macaca	sp.	Hebei	Xinglong	117.5	40.42	Hisorical Record	1716-1816	Wen, 2018
Macaca	sp.	Liaoning	Huludao	120.87	40.77	Hisorical Record	1716-1816	Wen, 2018
Macaca	sp.	Liaoning	Fushun	124.1	41.92	Hisorical Record	1716-1816	Wen, 2018
Macaca	sp.	Tibet	Changdu	97.17	31.14	Hisorical Record	1716-1816	Wen, 2018
Macaca	sp.	Tibet	Lasa	91.14	29.65	Hisorical Record	1716-1816	Wen, 2018
Macaca	sp.	Tibet	Zuogong	97.84	29.67	Hisorical Record	1716-1816	Wen, 2018
Macaca	sp.	Gansu	Dunhuang	94.66	40.14	Hisorical Record	1716-1816	Wen, 2018
Macaca	sp.	Gansu	Zhengning	108.36	35.49	Hisorical Record	1716-1816	Wen, 2018
Macaca	sp.	Gansu	Min	104.04	34.44	Hisorical Record	1716-1816	Wen, 2018
Macaca	sp.	Ningxia	Haiyuan	105.64	36.57	Hisorical Record	1716-1816	Wen, 2018
Macaca	sp.	Shaanxi	Baihe	110.11	32.81	Hisorical Record	1716-1816	Wen, 2018
Macaca	sp.	Shaanxi	Xixiang	107.77	32.98	Hisorical Record	1716-1816	Wen, 2018
Macaca	sp.	Shaanxi	Pingli	109.36	32.39	Hisorical Record	1716-1816	Wen, 2018
Macaca	sp.	Shaanxi	Mian	106.67	33.15	Hisorical Record	1716-1816	Wen, 2018
Macaca	sp.	Shaanxi	Fufeng	107.9	34.38	Hisorical Record	1716-1816	Wen, 2018
Macaca	sp.	Shaanxi	Ningqiang	106.26	32.83	Hisorical Record	1716-1816	Wen, 2018
Macaca	sp.	Shaanxi	Zhenba	107.9	32.54	Hisorical Record	1716-1816	Wen, 2018
Macaca	sp.	Shaanxi	Yangcheng	112.41	35.49	Hisorical Record	1716-1816	Wen, 2018
Macaca	sp.	Shaanxi	Xiyang	113.71	37.61	Hisorical Record	1716-1816	Wen, 2018
Macaca	sp.	Shaanxi	Changzhi	113.12	36.2	Hisorical Record	1716-1816	Wen, 2018
Macaca	sp.	Sichuan	Luzhou	105.44	28.87	Hisorical Record	1716-1816	Wen, 2018
Macaca	sp.	Sichuan	Yibinn	104.64	28.75	Hisorical Record	1716-1816	Wen, 2018
Macaca	sp.	Sichuan	Yingshan	106.57	31.08	Hisorical Record	1716-1816	Wen, 2018
Macaca	sp.	Sichuan	Linshui	106.93	30.33	Hisorical Record	1716-1816	Wen, 2018
Macaca	sp.	Sichuan	Qingshen	103.85	29.83	Hisorical Record	1716-1816	Wen, 2018
Macaca	sp.	Sichuan	Tongjiang	107.25	31.91	Hisorical Record	1716-1816	Wen, 2018
Macaca	sp.	Sichuan	Emeishan	103.48	29.6	Hisorical Record	1716-1816	Wen, 2018
Macaca	sp.	Sichuan	Gongxian	104.71	28.44	Hisorical Record	1716-1816	Wen, 2018
Macaca	sp.	Sichuan	Guangyuan	105.84	32.44	Hisorical Record	1716-1816	Wen, 2018
Macaca	sp.	Sichuan	Qionglai	103.46	30.41	Hisorical Record	1716-1816	Wen, 2018
Macaca	sp.	Sichuan	Mabian	103.55	28.84	Hisorical Record	1716-1816	Wen, 2018
Macaca	sp.	Sichuan	Yaan	103.01	29.98	Hisorical Record	1716-1816	Wen, 2018
Macaca	sp.	Sichuan	Beichuan	104.47	31.62	Hisorical Record	1716-1816	Wen, 2018
Macaca	sp.	Sichuan	Ebian	103.26	29.23	Hisorical Record	1716-1816	Wen, 2018
Macaca	sp.	Sichuan	Tianquan	102.76	30.07	Hisorical Record	1716-1816	Wen, 2018
Macaca	sp.	Sichuan	Leibo	103.57	28.26	Hisorical Record	1716-1816	Wen, 2018
Macaca	sp.	Sichuan	Panzhihua	101.72	26.58	Hisorical Record	1716-1816	Wen, 2018
Macaca	sp.	Sichuan	Xichang	102.26	27.89	Hisorical Record	1716-1816	Wen, 2018
Macaca	sp.	Sichuan	Yuexi	102.51	28.64	Hisorical Record	1716-1816	Wen, 2018
Macaca	sp.	Sichuan	Mianning	102.18	28.55	Hisorical Record	1716-1816	Wen, 2018
Macaca	sp.	Sichuan	Huili	102.24	26.66	Hisorical Record	1716-1816	Wen, 2018
Macaca	sp.	Sichuan	Li	103.17	31.44	Hisorical Record	1716-1816	Wen, 2018
Macaca	sp.	Sichuan	Danba	101.89	30.88	Hisorical Record	1716-1816	Wen, 2018
Macaca	sp.	Sichuan	Jinchuan	102.06	31.48	Hisorical Record	1716-1816	Wen, 2018
Macaca	sp.	Sichuan	Xiaojin	102.36	31	Hisorical Record	1716-1816	Wen, 2018
Macaca	sp.	Sichuan	Yanyuan	101.51	27.42	Hisorical Record	1716-1816	Wen, 2018
Macaca	sp.	Sichuan	Batang	99.11	30	Hisorical Record	1716-1816	Wen, 2018
Macaca	sp.	Sichuan	Kangding	101.96	30.05	Hisorical Record	1716-1816	Wen, 2018
Macaca	sp.	Henan	Huangchuan	115.05	32.13	Hisorical Record	1716-1816	Wen, 2018
Macaca	sp.	Henan	Xinyang	115.05	32.09	Hisorical Record	1716-1816	Wen, 2018
Macaca	sp.	Henan	Jia	113.21	33.97	Hisorical Record	1716-1816	Wen, 2018
Macaca	sp.	Henan	Ruyang	112.47	34.15	Hisorical Record	1716-1816	Wen, 2018
Macaca	sp.	Henan	Lushi	111.05	34.05	Hisorical Record	1716-1816	Wen, 2018
Macaca	sp.	Yunnan	Shuangbai	101.34	24.38	Hisorical Record	1716-1816	Wen, 2018
Macaca	sp.	Yunnan	Mang	98.58	24.43	Hisorical Record	1716-1816	Wen, 2018
Macaca	sp.	Yunnan	Guangnan	105.05	24.05	Hisorical Record	1716-1816	Wen, 2018
Macaca	sp.	Yunnan	Puer	100.98	22.79	Hisorical Record	1716-1816	Wen, 2018
Macaca	sp.	Yunnan	Lincang	100.08	23.88	Hisorical Record	1716-1816	Wen, 2018
Macaca	sp.	Yunnan	Longling	98.69	24.59	Hisorical Record	1716-1816	Wen, 2018
Macaca	sp.	Yunnan	Fengqing	99.93	24.58	Hisorical Record	1716-1816	Wen, 2018
Macaca	sp.	Yunnan	Huaning	102.93	24.19	Hisorical Record	1716-1816	Wen, 2018
Macaca	sp.	Yunnan	Tengchong	98.49	25.03	Hisorical Record	1716-1816	Wen, 2018
Macaca	sp.	Yunnan	Baoshan	99.16	25.11	Hisorical Record	1716-1816	Wen, 2018
Macaca	sp.	Yunnan	Baoshan	99.61	24.83	Hisorical Record	1716-1816	Wen, 2018
Macaca	sp.	Yunnan	Chuxiong	101.55	25.03	Hisorical Record	1716-1816	Wen, 2018
Macaca	sp.	Yunnan	Nanhua	101.27	25.19	Hisorical Record	1716-1816	Wen, 2018
Macaca	sp.	Yunnan	Qujing	103.8	25.49	Hisorical Record	1716-1816	Wen, 2018
Macaca	sp.	Yunnan	Xuanwei	104.1	26.22	Hisorical Record	1716-1816	Wen, 2018
Macaca	sp.	Yunnan	Dali	100.24	25.59	Hisorical Record	1716-1816	Wen, 2018
Macaca	sp.	Yunnan	Xiangyun	100.55	25.48	Hisorical Record	1716-1816	Wen, 2018
Macaca	sp.	Yunnan	Eryuan	99.95	26.11	Hisorical Record	1716-1816	Wen, 2018
Macaca	sp.	guizhou	Libo	107.89	25.41	Hisorical Record	1716-1816	Wen, 2018
Macaca	sp.	guizhou	Zuiyi	106.93	27.73	Hisorical Record	1716-1816	Wen, 2018
Macaca	sp.	guizhou	Guanling	105.62	25.94	Hisorical Record	1716-1816	Wen, 2018
Macaca	sp.	guizhou	Wengan	107.47	27.08	Hisorical Record	1716-1816	Wen, 2018
Macaca	sp.	guizhou	Anlong	105.44	25.1	Hisorical Record	1716-1816	Wen, 2018
Macaca	sp.	guizhou	Liupanshui	104.83	26.59	Hisorical Record	1716-1816	Wen, 2018
Macaca	sp.	guizhou	Panzhou	104.47	25.8	Hisorical Record	1716-1816	Wen, 2018
Macaca	sp.	Chongqing	Wushan	109.88	31.07	Hisorical Record	1716-1816	Wen, 2018
Macaca	sp.	Chongqing	Zhong	108.04	30.3	Hisorical Record	1716-1816	Wen, 2018
Macaca	sp.	Chongqing	Wuxi	109.57	31.4	Hisorical Record	1716-1816	Wen, 2018
Macaca	sp.	Chongqing	Fengjie	109.46	31.02	Hisorical Record	1716-1816	Wen, 2018
Macaca	sp.	Chongqing	Pengshui	108.17	29.29	Hisorical Record	1716-1816	Wen, 2018
Macaca	sp.	Chongqing	Chongqing	107.77	30.65	Hisorical Record	1716-1816	Wen, 2018
Macaca	sp.	Chongqing	Shizhu	108.11	30	Hisorical Record	1716-1816	Wen, 2018
Macaca	sp.	Chongqing	Youyang	108.77	28.84	Hisorical Record	1716-1816	Wen, 2018
Macaca	sp.	Chongqing	Chengkou	108.66	31.95	Hisorical Record	1716-1816	Wen, 2018
Macaca	sp.	Hubei	Huangmei	115.94	30.07	Hisorical Record	1716-1816	Wen, 2018
Macaca	sp.	Hubei	Wuhan	114.31	30.59	Hisorical Record	1716-1816	Wen, 2018
Macaca	sp.	Hubei	Qianjiang	112.76	30.2	Hisorical Record	1716-1816	Wen, 2018
Macaca	sp.	Hubei	Ezhou	114.73	30.53	Hisorical Record	1716-1816	Wen, 2018
Macaca	sp.	Hubei	Huanggang	114.87	30.45	Hisorical Record	1716-1816	Wen, 2018
Macaca	sp.	Hubei	Anlushi	113.69	31.26	Hisorical Record	1716-1816	Wen, 2018
Macaca	sp.	Hubei	Zhongxiang	112.59	31.17	Hisorical Record	1716-1816	Wen, 2018
Macaca	sp.	Hubei	Hongan	114.62	31.29	Hisorical Record	1716-1816	Wen, 2018
Macaca	sp.	Hubei	Tongshan	114.48	29.61	Hisorical Record	1716-1816	Wen, 2018
Macaca	sp.	Hubei	Yichang	111.29	30.69	Hisorical Record	1716-1816	Wen, 2018
Macaca	sp.	Hubei	Xianning	114.04	29.56	Hisorical Record	1716-1816	Wen, 2018
Macaca	sp.	Hubei	Xiangyang	112.12	32.01	Hisorical Record	1716-1816	Wen, 2018
Macaca	sp.	Hubei	dangyang	111.79	30.82	Hisorical Record	1716-1816	Wen, 2018
Macaca	sp.	Hubei	Yidu	111.45	30.38	Hisorical Record	1716-1816	Wen, 2018
Macaca	sp.	Hubei	Jingmen	112.2	31.04	Hisorical Record	1716-1816	Wen, 2018
Macaca	sp.	Hubei	Changyang	111.21	30.47	Hisorical Record	1716-1816	Wen, 2018
Macaca	sp.	Hubei	Yichang	111.64	31.06	Hisorical Record	1716-1816	Wen, 2018
Macaca	sp.	Hubei	Tongcheng	113.82	29.25	Hisorical Record	1716-1816	Wen, 2018
Macaca	sp.	Hubei	Zigui	110.98	30.83	Hisorical Record	1716-1816	Wen, 2018
Macaca	sp.	Hubei	Yunxi	110.43	32.99	Hisorical Record	1716-1816	Wen, 2018
Macaca	sp.	Hubei	Badong	110.34	31.04	Hisorical Record	1716-1816	Wen, 2018
Macaca	sp.	Hubei	Xingshan	110.75	31.35	Hisorical Record	1716-1816	Wen, 2018
Macaca	sp.	Hubei	Zhushan	110.23	32.22	Hisorical Record	1716-1816	Wen, 2018
Macaca	sp.	Hubei	Zhuxi	109.72	32.32	Hisorical Record	1716-1816	Wen, 2018
Macaca	sp.	Hubei	Laifeng	109.41	29.49	Hisorical Record	1716-1816	Wen, 2018
Macaca	sp.	Hubei	Fang	110.73	32.04	Hisorical Record	1716-1816	Wen, 2018
Macaca	sp.	Hubei	Xuanen	109.49	29.99	Hisorical Record	1716-1816	Wen, 2018
Macaca	sp.	Hubei	Jianshi	109.72	30.6	Hisorical Record	1716-1816	Wen, 2018
Macaca	sp.	Hubei	Hefeng	110.03	29.89	Hisorical Record	1716-1816	Wen, 2018
Macaca	sp.	Hubei	Wufengshan	110.67	30.2	Hisorical Record	1716-1816	Wen, 2018
Macaca	sp.	Hubei	Xianfeng	109.14	29.67	Hisorical Record	1716-1816	Wen, 2018
Macaca	sp.	Hubei	Shennongjia	110.68	31.74	Hisorical Record	1716-1816	Wen, 2018
Macaca	sp.	Hubei	Lichuan	108.91	30.21	Hisorical Record	1716-1816	Wen, 2018
Macaca	sp.	Anhui	Tongling	117.25	30.71	Hisorical Record	1716-1816	Wen, 2018
Macaca	sp.	Anhui	Hefei	117.86	31.6	Hisorical Record	1716-1816	Wen, 2018
Macaca	sp.	Anhui	Chizhou	117.49	30.66	Hisorical Record	1716-1816	Wen, 2018
Macaca	sp.	Anhui	Dongzhi	117.03	30.11	Hisorical Record	1716-1816	Wen, 2018
Macaca	sp.	Anhui	Qingyang	117.85	30.64	Hisorical Record	1716-1816	Wen, 2018
Macaca	sp.	Anhui	Chizhou	117.57	30.69	Hisorical Record	1716-1816	Wen, 2018
Macaca	sp.	Anhui	Huoqiu	116.28	32.35	Hisorical Record	1716-1816	Wen, 2018
Macaca	sp.	Anhui	Jing	118.42	30.69	Hisorical Record	1716-1816	Wen, 2018
Macaca	sp.	Anhui	Hefei	117.23	31.82	Hisorical Record	1716-1816	Wen, 2018
Macaca	sp.	Anhui	Changde	115.78	33.88	Hisorical Record	1716-1816	Wen, 2018
Macaca	sp.	Anhui	Guangde	119.42	30.88	Hisorical Record	1716-1816	Wen, 2018
Macaca	sp.	Anhui	Tongcheng	116.97	31.04	Hisorical Record	1716-1816	Wen, 2018
Macaca	sp.	Anhui	Liuan	116.52	31.73	Hisorical Record	1716-1816	Wen, 2018
Macaca	sp.	Anhui	Huoshan	116.33	31.39	Hisorical Record	1716-1816	Wen, 2018
Macaca	sp.	Anhui	Qimen	117.72	29.85	Hisorical Record	1716-1816	Wen, 2018
Macaca	sp.	Anhui	Huangshan	118.14	30.27	Hisorical Record	1716-1816	Wen, 2018
Macaca	sp.	Anhui	Jixi	118.58	30.07	Hisorical Record	1716-1816	Wen, 2018
Macaca	sp.	Anhui	Yixian	117.94	29.92	Hisorical Record	1716-1816	Wen, 2018
Macaca	sp.	Guangxi	Teng	110.91	23.37	Hisorical Record	1716-1816	Wen, 2018
Macaca	sp.	Guangxi	Wuzhou	111.28	23.48	Hisorical Record	1716-1816	Wen, 2018
Macaca	sp.	Guangxi	Yulin	110.16	22.64	Hisorical Record	1716-1816	Wen, 2018
Macaca	sp.	Guangxi	Chunzuo	107.9	22.64	Hisorical Record	1716-1816	Wen, 2018
Macaca	sp.	Guangxi	Yulin	110.35	22.71	Hisorical Record	1716-1816	Wen, 2018
Macaca	sp.	Guangxi	Pingle	110.64	24.63	Hisorical Record	1716-1816	Wen, 2018
Macaca	sp.	Guangxi	Baise	106.62	23.9	Hisorical Record	1716-1816	Wen, 2018
Macaca	sp.	Guangxi	Tiandeng	107.14	23.08	Hisorical Record	1716-1816	Wen, 2018
Macaca	sp.	Guangxi	Baode	106.62	23.32	Hisorical Record	1716-1816	Wen, 2018
Macaca	sp.	Hunan	Li	111.76	29.63	Hisorical Record	1716-1816	Wen, 2018
Macaca	sp.	Hunan	Xiangyin	112.91	28.69	Hisorical Record	1716-1816	Wen, 2018
Macaca	sp.	Hunan	Henshan	112.87	27.23	Hisorical Record	1716-1816	Wen, 2018
Macaca	sp.	Hunan	Shimen	111.38	29.58	Hisorical Record	1716-1816	Wen, 2018
Macaca	sp.	Hunan	Yiyang	112.36	28.55	Hisorical Record	1716-1816	Wen, 2018
Macaca	sp.	Hunan	Changning	112.4	26.42	Hisorical Record	1716-1816	Wen, 2018
Macaca	sp.	Hunan	pingjiang	113.58	28.7	Hisorical Record	1716-1816	Wen, 2018
Macaca	sp.	Hunan	Hengyang	112.57	26.89	Hisorical Record	1716-1816	Wen, 2018
Macaca	sp.	Hunan	Yongzhou	111.61	26.42	Hisorical Record	1716-1816	Wen, 2018
Macaca	sp.	Hunan	Cili	111.14	29.43	Hisorical Record	1716-1816	Wen, 2018
Macaca	sp.	Hunan	Taoyuan	111.5	28.91	Hisorical Record	1716-1816	Wen, 2018
Macaca	sp.	Hunan	Qiyang	111.84	26.58	Hisorical Record	1716-1816	Wen, 2018
Macaca	sp.	Hunan	Loudi	111.99	27.7	Hisorical Record	1716-1816	Wen, 2018
Macaca	sp.	Hunan	Chenxi	110.18	28.01	Hisorical Record	1716-1816	Wen, 2018
Macaca	sp.	Hunan	Zixing	113.24	25.98	Hisorical Record	1716-1816	Wen, 2018
Macaca	sp.	Hunan	Mayang	109.8	27.87	Hisorical Record	1716-1816	Wen, 2018
Macaca	sp.	Hunan	Ruanling	110.4	28.45	Hisorical Record	1716-1816	Wen, 2018
Macaca	sp.	Hunan	Zhangjiajie	110.48	29.12	Hisorical Record	1716-1816	Wen, 2018
Macaca	sp.	Hunan	Dao	111.6	25.53	Hisorical Record	1716-1816	Wen, 2018
Macaca	sp.	Hunan	Chenzhou	113.01	25.77	Hisorical Record	1716-1816	Wen, 2018
Macaca	sp.	Hunan	Loudi	111.33	27.73	Hisorical Record	1716-1816	Wen, 2018
Macaca	sp.	Hunan	Ningyuan	111.95	25.57	Hisorical Record	1716-1816	Wen, 2018
Macaca	sp.	Hunan	Yanling	113.77	26.49	Hisorical Record	1716-1816	Wen, 2018
Macaca	sp.	Hunan	Jianghua	111.58	25.19	Hisorical Record	1716-1816	Wen, 2018
Macaca	sp.	Hunan	Jiangyong	111.34	25.27	Hisorical Record	1716-1816	Wen, 2018
Macaca	sp.	Hunan	Shaoyang	111.47	27.24	Hisorical Record	1716-1816	Wen, 2018
Macaca	sp.	Hunan	Jishou	109.93	28.3	Hisorical Record	1716-1816	Wen, 2018
Macaca	sp.	Hunan	Zhijiang	109.68	27.44	Hisorical Record	1716-1816	Wen, 2018
Macaca	sp.	Hunan	Linwu	112.56	25.28	Hisorical Record	1716-1816	Wen, 2018
Macaca	sp.	Hunan	Yongshun	109.85	29	Hisorical Record	1716-1816	Wen, 2018
Macaca	sp.	Hunan	Huitong	109.74	26.89	Hisorical Record	1716-1816	Wen, 2018
Macaca	sp.	Hunan	Sangzhi	110.2	29.41	Hisorical Record	1716-1816	Wen, 2018
Macaca	sp.	Hunan	Xinning	110.86	26.43	Hisorical Record	1716-1816	Wen, 2018
Macaca	sp.	Hunan	Wugang	110.63	26.73	Hisorical Record	1716-1816	Wen, 2018
Macaca	sp.	Hunan	Xinhuang	109.17	27.35	Hisorical Record	1716-1816	Wen, 2018
Macaca	sp.	Hunan	Suining	110.16	26.58	Hisorical Record	1716-1816	Wen, 2018
Macaca	sp.	Hunan	Baojing	109.66	28.7	Hisorical Record	1716-1816	Wen, 2018
Macaca	sp.	Hunan	Fenghuang	109.58	27.96	Hisorical Record	1716-1816	Wen, 2018
Macaca	sp.	Hunan	Longshan	109.44	29.46	Hisorical Record	1716-1816	Wen, 2018
Macaca	sp.	Hunan	Guidong	113.94	26.08	Hisorical Record	1716-1816	Wen, 2018
Macaca	sp.	Jiangxi	Ruichang	115.68	29.68	Hisorical Record	1716-1816	Wen, 2018
Macaca	sp.	Jiangxi	Nanchang	115.86	28.68	Hisorical Record	1716-1816	Wen, 2018
Macaca	sp.	Jiangxi	Jinxian	116.27	28.37	Hisorical Record	1716-1816	Wen, 2018
Macaca	sp.	Jiangxi	Fanyang	116.7	29.01	Hisorical Record	1716-1816	Wen, 2018
Macaca	sp.	Jiangxi	Jingdezhen	117.15	28.98	Hisorical Record	1716-1816	Wen, 2018
Macaca	sp.	Jiangxi	Yingtan	117.07	28.26	Hisorical Record	1716-1816	Wen, 2018
Macaca	sp.	Jiangxi	Xunyang	116	29.71	Hisorical Record	1716-1816	Wen, 2018
Macaca	sp.	Jiangxi	Qianshan	117.71	28.32	Hisorical Record	1716-1816	Wen, 2018
Macaca	sp.	Jiangxi	Xinyu	114.92	27.82	Hisorical Record	1716-1816	Wen, 2018
Macaca	sp.	Jiangxi	Fuzhou	116.64	27.57	Hisorical Record	1716-1816	Wen, 2018
Macaca	sp.	Jiangxi	Wuning	115.1	29.26	Hisorical Record	1716-1816	Wen, 2018
Macaca	sp.	Jiangxi	Shangrao	117.94	28.45	Hisorical Record	1716-1816	Wen, 2018
Macaca	sp.	Jiangxi	Hengfeng	117.6	28.41	Hisorical Record	1716-1816	Wen, 2018
Macaca	sp.	Jiangxi	Jinxi	116.76	27.92	Hisorical Record	1716-1816	Wen, 2018
Macaca	sp.	Jiangxi	Wuyuan	117.86	29.25	Hisorical Record	1716-1816	Wen, 2018
Macaca	sp.	Jiangxi	Yichun	114.42	27.82	Hisorical Record	1716-1816	Wen, 2018
Macaca	sp.	Jiangxi	Dexing	117.58	28.95	Hisorical Record	1716-1816	Wen, 2018
Macaca	sp.	Jiangxi	Yichun	114.42	27.82	Hisorical Record	1716-1816	Wen, 2018
Macaca	sp.	Jiangxi	Suichuan	114.52	26.31	Hisorical Record	1716-1816	Wen, 2018
Macaca	sp.	Jiangxi	Shangrao	118.19	28.44	Hisorical Record	1716-1816	Wen, 2018
Macaca	sp.	Jiangxi	Ganzhou	114.94	25.83	Hisorical Record	1716-1816	Wen, 2018
Macaca	sp.	Jiangxi	Lichuan	116.91	27.28	Hisorical Record	1716-1816	Wen, 2018
Macaca	sp.	Jiangxi	Xingguo	115.36	26.34	Hisorical Record	1716-1816	Wen, 2018
Macaca	sp.	Jiangxi	Luxi	114.03	27.63	Hisorical Record	1716-1816	Wen, 2018
Macaca	sp.	Jiangxi	Ningdu	116.01	26.47	Hisorical Record	1716-1816	Wen, 2018
Macaca	sp.	Jiangxi	Dayu	114.36	25.4	Hisorical Record	1716-1816	Wen, 2018
Macaca	sp.	Jiangxi	Chongren	116.19	27.78	Hisorical Record	1716-1816	Wen, 2018
Macaca	sp.	Jiangxi	Chongyi	114.31	25.68	Hisorical Record	1716-1816	Wen, 2018
Macaca	sp.	Zhejiang	Zhoushan	122.21	29.99	Hisorical Record	1716-1816	Wen, 2018
Macaca	sp.	Zhejiang	Huzhou	120.09	30.89	Hisorical Record	1716-1816	Wen, 2018
Macaca	sp.	Zhejiang	Leqing	120.97	28.12	Hisorical Record	1716-1816	Wen, 2018
Macaca	sp.	Zhejiang	Ningbo	121.27	30.17	Hisorical Record	1716-1816	Wen, 2018
Macaca	sp.	Zhejiang	Taizhou	121.42	28.66	Hisorical Record	1716-1816	Wen, 2018
Macaca	sp.	Zhejiang	Shaoxing	120.87	30.03	Hisorical Record	1716-1816	Wen, 2018
Macaca	sp.	Zhejiang	Ningbo	121.55	29.87	Hisorical Record	1716-1816	Wen, 2018
Macaca	sp.	Zhejiang	Hangzhou	119.96	30.05	Hisorical Record	1716-1816	Wen, 2018
Macaca	sp.	Zhejiang	Anji	119.68	30.64	Hisorical Record	1716-1816	Wen, 2018
Macaca	sp.	Zhejiang	Zhuji	120.25	29.71	Hisorical Record	1716-1816	Wen, 2018
Macaca	sp.	Zhejiang	Hangzhou	120.16	30.27	Hisorical Record	1716-1816	Wen, 2018
Macaca	sp.	Zhejiang	Tonglu	119.69	29.79	Hisorical Record	1716-1816	Wen, 2018
Macaca	sp.	Zhejiang	Shengzhou	120.83	29.56	Hisorical Record	1716-1816	Wen, 2018
Macaca	sp.	Zhejiang	Lanxi	119.46	29.21	Hisorical Record	1716-1816	Wen, 2018
Macaca	sp.	Zhejiang	Hangzhou	119.72	30.23	Hisorical Record	1716-1816	Wen, 2018
Macaca	sp.	Zhejiang	Xianju	120.74	28.85	Hisorical Record	1716-1816	Wen, 2018
Macaca	sp.	Zhejiang	QuHou	118.86	28.97	Hisorical Record	1716-1816	Wen, 2018
Macaca	sp.	Zhejiang	Dongyang	120.24	29.29	Hisorical Record	1716-1816	Wen, 2018
Macaca	sp.	Zhejiang	Pujiang	119.89	29.45	Hisorical Record	1716-1816	Wen, 2018
Macaca	sp.	Zhejiang	Wuyi	119.82	28.89	Hisorical Record	1716-1816	Wen, 2018
Macaca	sp.	Zhejiang	Lishui	119.92	28.47	Hisorical Record	1716-1816	Wen, 2018
Macaca	sp.	Zhejiang	Jiangshan	118.63	28.74	Hisorical Record	1716-1816	Wen, 2018
Macaca	sp.	Zhejiang	Songyang	119.48	28.45	Hisorical Record	1716-1816	Wen, 2018
Macaca	sp.	Zhejiang	Chunan	119.04	29.61	Hisorical Record	1716-1816	Wen, 2018
Macaca	sp.	Zhejiang	Jinyun	120.09	28.66	Hisorical Record	1716-1816	Wen, 2018
Macaca	sp.	Zhejiang	Longquan	119.14	28.07	Hisorical Record	1716-1816	Wen, 2018
Macaca	sp.	Zhejiang	Suichang	119.28	28.59	Hisorical Record	1716-1816	Wen, 2018
Macaca	sp.	Zhejiang	Jingning	119.64	27.97	Hisorical Record	1716-1816	Wen, 2018
Macaca	sp.	Zhejiang	Qingyuan	119.06	27.62	Hisorical Record	1716-1816	Wen, 2018
Macaca	sp.	Zhejiang	Taishun	119.72	27.56	Hisorical Record	1716-1816	Wen, 2018
Macaca	sp.	Xianggang	Xianggang	114.17	22.32	Hisorical Record	1716-1816	Wen, 2018
Macaca	sp.	Hainan	Sanya	109.51	18.25	Hisorical Record	1716-1816	Wen, 2018
Macaca	sp.	Hainan	Haikou	110.2	20.04	Hisorical Record	1716-1816	Wen, 2018
Macaca	sp.	Hainan	Wanning	110.39	18.8	Hisorical Record	1716-1816	Wen, 2018
Macaca	sp.	Hainan	Haikou	110.35	20.02	Hisorical Record	1716-1816	Wen, 2018
Macaca	sp.	Hainan	Qionghai	110.47	19.26	Hisorical Record	1716-1816	Wen, 2018
Macaca	sp.	Hainan	Lingao	109.69	19.91	Hisorical Record	1716-1816	Wen, 2018
Macaca	sp.	Hainan	Dingan	110.36	19.68	Hisorical Record	1716-1816	Wen, 2018
Macaca	sp.	Hainan	Ledong	109.17	18.75	Hisorical Record	1716-1816	Wen, 2018
Macaca	sp.	Guangdong	Zhuhai	113.54	22.2	Hisorical Record	1716-1816	Wen, 2018
Macaca	sp.	Guangdong	Guangzhou	113.22	23.4	Hisorical Record	1716-1816	Wen, 2018
Macaca	sp.	Guangdong	Shengzhen	114.06	22.54	Hisorical Record	1716-1816	Wen, 2018
Macaca	sp.	Guangdong	Foshan	113.12	23.02	Hisorical Record	1716-1816	Wen, 2018
Macaca	sp.	Guangdong	Jieyang	116.37	23.55	Hisorical Record	1716-1816	Wen, 2018
Macaca	sp.	Guangdong	Zhongshan	113.39	22.52	Hisorical Record	1716-1816	Wen, 2018
Macaca	sp.	Guangdong	Maoming	111.01	21.51	Hisorical Record	1716-1816	Wen, 2018
Macaca	sp.	Guangdong	Jiangmen	113.08	22.58	Hisorical Record	1716-1816	Wen, 2018
Macaca	sp.	Guangdong	Shantou	116.68	23.35	Hisorical Record	1716-1816	Wen, 2018
Macaca	sp.	Guangdong	Qinqing	112.46	23.03	Hisorical Record	1716-1816	Wen, 2018
Macaca	sp.	Guangdong	Shanwei	115.38	22.79	Hisorical Record	1716-1816	Wen, 2018
Macaca	sp.	Guangdong	Dongguan	113.75	23.02	Hisorical Record	1716-1816	Wen, 2018
Macaca	sp.	Guangdong	Zhaoqing	112.46	23.03	Hisorical Record	1716-1816	Wen, 2018
Macaca	sp.	Guangdong	Deqing	111.54	23.23	Hisorical Record	1716-1816	Wen, 2018
Macaca	sp.	Guangdong	Chaozhou	116.62	23.66	Hisorical Record	1716-1816	Wen, 2018
Macaca	sp.	Guangdong	Deqing	111.54	23.23	Hisorical Record	1716-1816	Wen, 2018
Macaca	sp.	Guangdong	Qingyuan	113.06	23.68	Hisorical Record	1716-1816	Wen, 2018
Macaca	sp.	Guangdong	Taishan	112.8	22.25	Hisorical Record	1716-1816	Wen, 2018
Macaca	sp.	Guangdong	Yangjiang	111.98	21.86	Hisorical Record	1716-1816	Wen, 2018
Macaca	sp.	Guangdong	Enping	112.31	22.18	Hisorical Record	1716-1816	Wen, 2018
Macaca	sp.	Guangdong	Huizhou	114.42	23.11	Hisorical Record	1716-1816	Wen, 2018
Macaca	sp.	Guangdong	Fengshun	116.18	23.74	Hisorical Record	1716-1816	Wen, 2018
Macaca	sp.	Guangdong	Yangchun	111.79	22.17	Hisorical Record	1716-1816	Wen, 2018
Macaca	sp.	Guangdong	Xinxing	112.23	22.7	Hisorical Record	1716-1816	Wen, 2018
Macaca	sp.	Guangdong	Suixi	110.25	21.38	Hisorical Record	1716-1816	Wen, 2018
Macaca	sp.	Guangdong	Heyuan	114.7	23.74	Hisorical Record	1716-1816	Wen, 2018
Macaca	sp.	Guangdong	Sihui	112.73	23.33	Hisorical Record	1716-1816	Wen, 2018
Macaca	sp.	Guangdong	Gaozhou	110.85	21.92	Hisorical Record	1716-1816	Wen, 2018
Macaca	sp.	Guangdong	Yingde	113.4	24.21	Hisorical Record	1716-1816	Wen, 2018
Macaca	sp.	Guangdong	Deqing	112.18	23.91	Hisorical Record	1716-1816	Wen, 2018
Macaca	sp.	Guangdong	Shaoguan	113.6	24.81	Hisorical Record	1716-1816	Wen, 2018
Macaca	sp.	Guangdong	Fogang	113.53	23.88	Hisorical Record	1716-1816	Wen, 2018
Macaca	sp.	Guangdong	Meizhou	116.12	24.29	Hisorical Record	1716-1816	Wen, 2018
Macaca	sp.	Guangdong	Lechang	113.35	25.13	Hisorical Record	1716-1816	Wen, 2018
Macaca	sp.	Guangdong	Xingning	115.72	24.13	Hisorical Record	1716-1816	Wen, 2018
Macaca	sp.	Guangdong	Nanxiong	114.31	25.12	Hisorical Record	1716-1816	Wen, 2018
Macaca	sp.	Guangdong	Zijin	115.18	23.64	Hisorical Record	1716-1816	Wen, 2018
Macaca	sp.	Guangdong	Pingyuan	115.89	24.57	Hisorical Record	1716-1816	Wen, 2018
Macaca	sp.	Guangdong	Yunfu	112.04	22.92	Hisorical Record	1716-1816	Wen, 2018
Macaca	sp.	Guangdong	Xinfeng	114.21	24.06	Hisorical Record	1716-1816	Wen, 2018
Macaca	sp.	Guangdong	Lianshan	112.09	24.57	Hisorical Record	1716-1816	Wen, 2018
Macaca	sp.	Taiwan	Yunlin	120.43	23.67	Hisorical Record	1716-1816	Wen, 2018
Macaca	sp.	Taiwan	Zhanghua	120.52	24.05	Hisorical Record	1716-1816	Wen, 2018
Macaca	sp.	Taiwan	Yilan	121.74	24.7	Hisorical Record	1716-1816	Wen, 2018
Macaca	sp.	Taiwan	Pindong	120.55	22.55	Hisorical Record	1716-1816	Wen, 2018
Macaca	sp.	Taiwan	Zhubei	121.02	24.84	Hisorical Record	1716-1816	Wen, 2018
Macaca	sp.	Taiwan	Tainan	120.23	23	Hisorical Record	1716-1816	Wen, 2018
Macaca	sp.	Taiwan	Miaoli	120.82	24.56	Hisorical Record	1716-1816	Wen, 2018
Macaca	sp.	Taiwan	Taidong	121.07	22.8	Hisorical Record	1716-1816	Wen, 2018
Macaca	sp.	Jilin	Liaoyuan	125.15	42.93	Hisorical Record	1817-1917	Wen, 2018
Macaca	sp.	Hebei	Zuihua	117.97	40.19	Hisorical Record	1817-1917	Wen, 2018
Macaca	sp.	Hebei	Xingtang	114.55	38.44	Hisorical Record	1817-1917	Wen, 2018
Macaca	sp.	Hebei	Wuan	114.2	36.7	Hisorical Record	1817-1917	Wen, 2018
Macaca	sp.	Hebei	Jinjing	114.15	38.03	Hisorical Record	1817-1917	Wen, 2018
Macaca	sp.	Hebei	Xinglong	117.5	40.42	Hisorical Record	1817-1917	Wen, 2018
Macaca	sp.	Tibet	Changdu	97.17	31.14	Hisorical Record	1817-1917	Wen, 2018
Macaca	sp.	Gansu	Longnan	104.92	33.4	Hisorical Record	1817-1917	Wen, 2018
Macaca	sp.	Gansu	Tianshui	105.72	34.58	Hisorical Record	1817-1917	Wen, 2018
Macaca	sp.	Gansu	Gangu	105.34	34.75	Hisorical Record	1817-1917	Wen, 2018
Macaca	sp.	Gansu	Qingshui	106.14	34.75	Hisorical Record	1817-1917	Wen, 2018
Macaca	sp.	Gansu	Huating	106.65	35.22	Hisorical Record	1817-1917	Wen, 2018
Macaca	sp.	Gansu	Hezuo	102.91	34.98	Hisorical Record	1817-1917	Wen, 2018
Macaca	sp.	Shaanxi	Yijun	109.19	35.4	Hisorical Record	1817-1917	Wen, 2018
Macaca	sp.	Shaanxi	Baihe	110.11	32.81	Hisorical Record	1817-1917	Wen, 2018
Macaca	sp.	Shaanxi	Xunyang	109.37	32.83	Hisorical Record	1817-1917	Wen, 2018
Macaca	sp.	Shaanxi	Ankang	109.03	32.68	Hisorical Record	1817-1917	Wen, 2018
Macaca	sp.	Shaanxi	Huayin	110.09	34.57	Hisorical Record	1817-1917	Wen, 2018
Macaca	sp.	Shaanxi	Weinan	109.51	34.5	Hisorical Record	1817-1917	Wen, 2018
Macaca	sp.	Shaanxi	Xianyang	108.71	34.33	Hisorical Record	1817-1917	Wen, 2018
Macaca	sp.	Shaanxi	Tongchuan	108.95	34.9	Hisorical Record	1817-1917	Wen, 2018
Macaca	sp.	Shaanxi	Shangluo	109.94	33.87	Hisorical Record	1817-1917	Wen, 2018
Macaca	sp.	Shaanxi	Fengxiang	107.4	34.52	Hisorical Record	1817-1917	Wen, 2018
Macaca	sp.	Shaanxi	Long	106.86	34.89	Hisorical Record	1817-1917	Wen, 2018
Macaca	sp.	Jiangxi	Ruichang	115.68	29.68	Hisorical Record	1817-1917	Wen, 2018
Macaca	sp.	Jiangxi	Yichun	114.42	27.82	Hisorical Record	1817-1917	Wen, 2018
Macaca	sp.	Jiangxi	Lichuan	116.91	27.28	Hisorical Record	1817-1917	Wen, 2018
Macaca	sp.	Sichuan	Luzhou	105.44	28.87	Hisorical Record	1817-1917	Wen, 2018
Macaca	sp.	Sichuan	Dazhou	107.47	31.21	Hisorical Record	1817-1917	Wen, 2018
Macaca	sp.	Sichuan	Emeishan	103.48	29.6	Hisorical Record	1817-1917	Wen, 2018
Macaca	sp.	Sichuan	Hongya	103.37	29.9	Hisorical Record	1817-1917	Wen, 2018
Macaca	sp.	Sichuan	Mabian	103.55	28.84	Hisorical Record	1817-1917	Wen, 2018
Macaca	sp.	Sichuan	Pinshan	104.16	28.71	Hisorical Record	1817-1917	Wen, 2018
Macaca	sp.	Sichuan	Yaan	103.01	29.98	Hisorical Record	1817-1917	Wen, 2018
Macaca	sp.	Sichuan	Hanyuan	102.65	29.35	Hisorical Record	1817-1917	Wen, 2018
Macaca	sp.	Sichuan	Kangding	101.96	30.05	Hisorical Record	1817-1917	Wen, 2018
Macaca	sp.	Sichuan	Litang	100.27	30	Hisorical Record	1817-1917	Wen, 2018
Macaca	sp.	Henan	Jia	113.21	33.97	Hisorical Record	1817-1917	Wen, 2018
Macaca	sp.	Henan	Luoyang	112.45	34.62	Hisorical Record	1817-1917	Wen, 2018
Macaca	sp.	Henan	Nanzhao	112.43	33.49	Hisorical Record	1817-1917	Wen, 2018
Macaca	sp.	Henan	Hebi	114.16	35.95	Hisorical Record	1817-1917	Wen, 2018
Macaca	sp.	Henan	Yizhang	112.95	25.4	Hisorical Record	1817-1917	Wen, 2018
Macaca	sp.	Henan	Linzhou	113.82	36.08	Hisorical Record	1817-1917	Wen, 2018
Macaca	sp.	Henan	Ruyang	112.47	34.15	Hisorical Record	1817-1917	Wen, 2018
Macaca	sp.	Henan	Sanmenxia	111.2	34.77	Hisorical Record	1817-1917	Wen, 2018
Macaca	sp.	Yunnan	Shuangbai	101.34	24.48	Hisorical Record	1817-1917	Wen, 2018
Macaca	sp.	Yunnan	Mengzi	103.36	23.4	Hisorical Record	1817-1917	Wen, 2018
Macaca	sp.	Yunnan	Jianshui	102.83	23.63	Hisorical Record	1817-1917	Wen, 2018
Macaca	sp.	Yunnan	Shipin	102.49	23.71	Hisorical Record	1817-1917	Wen, 2018
Macaca	sp.	Yunnan	Luxi	103.77	24.53	Hisorical Record	1817-1917	Wen, 2018
Macaca	sp.	Yunnan	Luliang	103.67	25.03	Hisorical Record	1817-1917	Wen, 2018
Macaca	sp.	Yunnan	Qujing	103.8	25.49	Hisorical Record	1817-1917	Wen, 2018
Macaca	sp.	Yunnan	Yongsheng	100.75	26.68	Hisorical Record	1817-1917	Wen, 2018
Macaca	sp.	Guizhou	Yuqing	107.91	27.22	Hisorical Record	1817-1917	Wen, 2018
Macaca	sp.	Guizhou	Guiyang	106.63	26.65	Hisorical Record	1817-1917	Wen, 2018
Macaca	sp.	Chongqing	Youyang	108.77	28.84	Hisorical Record	1817-1917	Wen, 2018
Macaca	sp.	Hubei	Zhongxiang	112.59	31.17	Hisorical Record	1817-1917	Wen, 2018
Macaca	sp.	Hubei	Yichang	111.29	30.69	Hisorical Record	1817-1917	Wen, 2018
Macaca	sp.	Hubei	Dangyang	111.79	30.82	Hisorical Record	1817-1917	Wen, 2018
Macaca	sp.	Hubei	Jingmen	112.2	31.04	Hisorical Record	1817-1917	Wen, 2018
Macaca	sp.	Hubei	Badong	110.34	31.04	Hisorical Record	1817-1917	Wen, 2018
Macaca	sp.	Hubei	Zhushan	110.23	32.22	Hisorical Record	1817-1917	Wen, 2018
Macaca	sp.	Hubei	Hebi	110.03	29.89	Hisorical Record	1817-1917	Wen, 2018
Macaca	sp.	Jiangsu	Nanjing	118.8	32.06	Hisorical Record	1817-1917	Wen, 2018
Macaca	sp.	Anhui	Dangtu	118.5	31.57	Hisorical Record	1817-1917	Wen, 2018
Macaca	sp.	Anhui	Nanling	118.33	30.91	Hisorical Record	1817-1917	Wen, 2018
Macaca	sp.	Anhui	Hefei	117.86	31.6	Hisorical Record	1817-1917	Wen, 2018
Macaca	sp.	Anhui	Xuancheng	118.76	30.94	Hisorical Record	1817-1917	Wen, 2018
Macaca	sp.	Anhui	Wuwei	117.9	31.3	Hisorical Record	1817-1917	Wen, 2018
Macaca	sp.	Anhui	Maanshan	118.51	31.67	Hisorical Record	1817-1917	Wen, 2018
Macaca	sp.	Anhui	Wangjiang	116.69	30.12	Hisorical Record	1817-1917	Wen, 2018
Macaca	sp.	Anhui	Chizhou	117.49	30.66	Hisorical Record	1817-1917	Wen, 2018
Macaca	sp.	Anhui	Wuhu	118.58	31.13	Hisorical Record	1817-1917	Wen, 2018
Macaca	sp.	Anhui	Anqing	117.06	30.54	Hisorical Record	1817-1917	Wen, 2018
Macaca	sp.	Anhui	Jing	118.42	30.69	Hisorical Record	1817-1917	Wen, 2018
Macaca	sp.	Anhui	Hefei	117.23	31.82	Hisorical Record	1817-1917	Wen, 2018
Macaca	sp.	Anhui	Guangde	119.42	30.88	Hisorical Record	1817-1917	Wen, 2018
Macaca	sp.	Anhui	Liuan	116.33	31.39	Hisorical Record	1817-1917	Wen, 2018
Macaca	sp.	Anhui	Xi	118.42	29.86	Hisorical Record	1817-1917	Wen, 2018
Macaca	sp.	Anhui	Huangshan	118.14	30.27	Hisorical Record	1817-1917	Wen, 2018
Macaca	sp.	Anhui	Jixi	118.58	30.07	Hisorical Record	1817-1917	Wen, 2018
Macaca	sp.	Anhui	Jingde	118.54	30.29	Hisorical Record	1817-1917	Wen, 2018
Macaca	sp.	Guangxi	Fangchenggang	108.35	21.69	Hisorical Record	1817-1917	Wen, 2018
Macaca	sp.	Guangxi	Qinzhou	108.65	21.98	Hisorical Record	1817-1917	Wen, 2018
Macaca	sp.	Guangxi	Beihai	109.12	21.48	Hisorical Record	1817-1917	Wen, 2018
Macaca	sp.	Guangxi	Wuzhou	111.28	23.48	Hisorical Record	1817-1917	Wen, 2018
Macaca	sp.	Guangxi	Lingshan	109.29	22.42	Hisorical Record	1817-1917	Wen, 2018
Macaca	sp.	Guangxi	Baode	106.62	23.32	Hisorical Record	1817-1917	Wen, 2018
Macaca	sp.	Hunan	Yueyang	113.13	29.36	Hisorical Record	1817-1917	Wen, 2018
Macaca	sp.	Hunan	Changde	111.7	29.03	Hisorical Record	1817-1917	Wen, 2018
Macaca	sp.	Hunan	Li	111.76	29.63	Hisorical Record	1817-1917	Wen, 2018
Macaca	sp.	Hunan	Zhuzhou	113.13	27.83	Hisorical Record	1817-1917	Wen, 2018
Macaca	sp.	Hunan	Xiangtan	112.95	27.78	Hisorical Record	1817-1917	Wen, 2018
Macaca	sp.	Hunan	Changsha	112.94	28.23	Hisorical Record	1817-1917	Wen, 2018
Macaca	sp.	Hunan	Yiyang	112.36	28.55	Hisorical Record	1817-1917	Wen, 2018
Macaca	sp.	Hunan	Pingjiang	113.58	28.7	Hisorical Record	1817-1917	Wen, 2018
Macaca	sp.	Hunan	Hengyang	112.57	26.89	Hisorical Record	1817-1917	Wen, 2018
Macaca	sp.	Hunan	Loudi	111.99	27.7	Hisorical Record	1817-1917	Wen, 2018
Macaca	sp.	Hunan	Ruanling	110.4	28.45	Hisorical Record	1817-1917	Wen, 2018
Macaca	sp.	Hunan	Zhangjiajie	110.48	29.12	Hisorical Record	1817-1917	Wen, 2018
Macaca	sp.	Hunan	Luxi	110.22	28.22	Hisorical Record	1817-1917	Wen, 2018
Macaca	sp.	Hunan	Chenzhou	113.01	25.77	Hisorical Record	1817-1917	Wen, 2018
Macaca	sp.	Hunan	Zhongfang	109.94	27.44	Hisorical Record	1817-1917	Wen, 2018
Macaca	sp.	Hunan	Jishou	109.93	28.3	Hisorical Record	1817-1917	Wen, 2018
Macaca	sp.	Hunan	Zhijiang	109.68	27.44	Hisorical Record	1817-1917	Wen, 2018
Macaca	sp.	Hunan	Yongshun	109.85	29	Hisorical Record	1817-1917	Wen, 2018
Macaca	sp.	Hunan	Guiyang	112.73	25.75	Hisorical Record	1817-1917	Wen, 2018
Macaca	sp.	Shanxi	Linqi	110.77	35.14	Hisorical Record	1817-1917	Wen, 2018
Macaca	sp.	Shanxi	Hongdong	111.67	36.25	Hisorical Record	1817-1917	Wen, 2018
Macaca	sp.	Shanxi	Jincheng	112.85	35.49	Hisorical Record	1817-1917	Wen, 2018
Macaca	sp.	Shanxi	Wuxiang	112.86	36.84	Hisorical Record	1817-1917	Wen, 2018
Macaca	sp.	Shanxi	Zuoquan	113.38	37.08	Hisorical Record	1817-1917	Wen, 2018
Macaca	sp.	Shanxi	Lingchuan	113.28	35.78	Hisorical Record	1817-1917	Wen, 2018
Macaca	sp.	Guangdong	Guangzhou	113.76	23.38	Hisorical Record	1817-1917	Wen, 2018
Macaca	sp.	Guangdong	Huilai	116.3	23.03	Hisorical Record	1817-1917	Wen, 2018
Macaca	sp.	Guangdong	Jieyang	116.37	23.55	Hisorical Record	1817-1917	Wen, 2018
Macaca	sp.	Guangdong	Shantou	116.68	23.35	Hisorical Record	1817-1917	Wen, 2018
Macaca	sp.	Guangdong	Boluo	114.29	23.17	Hisorical Record	1817-1917	Wen, 2018
Macaca	sp.	Guangdong	Chaozhou	116.62	23.66	Hisorical Record	1817-1917	Wen, 2018
Macaca	sp.	Guangdong	Huizhou	114.42	23.11	Hisorical Record	1817-1917	Wen, 2018
Macaca	sp.	Guangdong	Guangzhou	113.59	23.55	Hisorical Record	1817-1917	Wen, 2018
Macaca	sp.	Guangdong	Meizhou	116.12	24.29	Hisorical Record	1817-1917	Wen, 2018
Macaca	sp.	Guangdong	Lianzhou	112.38	24.78	Hisorical Record	1817-1917	Wen, 2018
Macaca	sp.	Guangdong	Nanxiong	114.31	25.12	Hisorical Record	1817-1917	Wen, 2018
Macaca	sp.	Guangdong	Wenyuan	114.13	24.35	Hisorical Record	1817-1917	Wen, 2018
Macaca	sp.	Fujian	Sha	117.92	26.48	Hisorical Record	1817-1917	Wen, 2018
Macaca	sp.	Fujian	Quanzhou	118.68	24.87	Hisorical Record	1817-1917	Wen, 2018
Macaca	sp.	Fujian	Ningde	119.55	26.67	Hisorical Record	1817-1917	Wen, 2018
Macaca	sp.	Fujian	Longhai	117.82	24.45	Hisorical Record	1817-1917	Wen, 2018
Macaca	sp.	Fujian	Ningde	119.53	26.66	Hisorical Record	1817-1917	Wen, 2018
Macaca	sp.	Fujian	Fuzhou	119.3	26.07	Hisorical Record	1817-1917	Wen, 2018
Macaca	sp.	Fujian	Changtai	117.76	24.63	Hisorical Record	1817-1917	Wen, 2018
Macaca	sp.	Fujian	Xiapu	120.01	26.89	Hisorical Record	1817-1917	Wen, 2018
Macaca	sp.	Fujian	Zhangzhou	117.65	24.51	Hisorical Record	1817-1917	Wen, 2018
Macaca	sp.	Fujian	Luoyuan	119.55	26.49	Hisorical Record	1817-1917	Wen, 2018
Macaca	sp.	Fujian	Fuqing	119.38	25.72	Hisorical Record	1817-1917	Wen, 2018
Macaca	sp.	Fujian	Fuding	120.22	27.32	Hisorical Record	1817-1917	Wen, 2018
Macaca	sp.	Fujian	Pinghe	117.31	24.36	Hisorical Record	1817-1917	Wen, 2018
Macaca	sp.	Fujian	Anxi	118.19	25.06	Hisorical Record	1817-1917	Wen, 2018
Macaca	sp.	Fujian	Xianyou	118.69	25.36	Hisorical Record	1817-1917	Wen, 2018
Macaca	sp.	Fujian	Nanping	118.18	26.64	Hisorical Record	1817-1917	Wen, 2018
Macaca	sp.	Fujian	Putian	119.01	25.45	Hisorical Record	1817-1917	Wen, 2018
Macaca	sp.	Fujian	Yongtai	118.92	25.87	Hisorical Record	1817-1917	Wen, 2018
Macaca	sp.	Fujian	Jiangle	117.47	26.73	Hisorical Record	1817-1917	Wen, 2018
Macaca	sp.	Fujian	Shaowu	117.49	27.34	Hisorical Record	1817-1917	Wen, 2018
Macaca	sp.	Fujian	Sanming	117.64	26.26	Hisorical Record	1817-1917	Wen, 2018
Macaca	sp.	Fujian	Jianning	116.84	26.83	Hisorical Record	1817-1917	Wen, 2018
Macaca	sp.	Fujian	Gutian	118.75	26.58	Hisorical Record	1817-1917	Wen, 2018
Macaca	sp.	Fujian	Longyan	117.02	25.08	Hisorical Record	1817-1917	Wen, 2018
Macaca	sp.	Fujian	Ninghua	116.78	26.42	Hisorical Record	1817-1917	Wen, 2018
Macaca	sp.	Zhejiang	Zhoushan	122.21	29.99	Hisorical Record	1817-1917	Wen, 2018
Macaca	sp.	Zhejiang	Taizhou	121.39	28.37	Hisorical Record	1817-1917	Wen, 2018
Macaca	sp.	Zhejiang	Shaoxing	120.58	30.03	Hisorical Record	1817-1917	Wen, 2018
Macaca	sp.	Zhejiang	Ruian	120.66	27.78	Hisorical Record	1817-1917	Wen, 2018
Macaca	sp.	Zhejiang	Ningbo	121.55	29.87	Hisorical Record	1817-1917	Wen, 2018
Macaca	sp.	Zhejiang	Anji	119.68	30.64	Hisorical Record	1817-1917	Wen, 2018
Macaca	sp.	Zhejiang	Hangzhou	120.16	30.27	Hisorical Record	1817-1917	Wen, 2018
Macaca	sp.	Zhejiang	Tonglu	119.69	29.79	Hisorical Record	1817-1917	Wen, 2018
Macaca	sp.	Zhejiang	Wuyi	119.82	28.89	Hisorical Record	1817-1917	Wen, 2018
Macaca	sp.	Zhejiang	Suichang	119.28	28.59	Hisorical Record	1817-1917	Wen, 2018
Macaca	sp.	Hainan	Chengmai	109.9	19.56	Hisorical Record	1817-1917	Wen, 2018
Macaca	sp.	Hainan	Lingshui	110.06	18.48	Hisorical Record	1817-1917	Wen, 2018
Macaca	sp.	Taiwan	Jiayi	120.56	23.45	Hisorical Record	1817-1917	Wen, 2018
Macaca	sp.	Taiwan	Taibei	121.5	25.03	Hisorical Record	1817-1917	Wen, 2018
Macaca	sp.	Taiwan	Taizhong	120.67	24.14	Hisorical Record	1817-1917	Wen, 2018
Macaca	sp.	Anhui	Shitai	117.49	30.21	Hisorical Record	1918-2018	Wen, 2018
Macaca	sp.	Anhui	Huangshan	118.14	30.27	Hisorical Record	1918-2018	Wen, 2018
Macaca	sp.	Anhui	Jingde	118.54	30.29	Hisorical Record	1918-2018	Wen, 2018
Macaca	sp.	Anhui	Dongzhi	117.03	30.11	Hisorical Record	1918-2018	Wen, 2018
Macaca	sp.	Anhui	Qingyang	117.85	30.64	Hisorical Record	1918-2018	Wen, 2018
Macaca	sp.	Fujian	Xiamen	118.09	24.48	Hisorical Record	1918-2018	Wen, 2018
Macaca	sp.	Fujian	Minhou	119.13	26.15	Hisorical Record	1918-2018	Wen, 2018
Macaca	sp.	Fujian	Fuqing	119.38	25.72	Hisorical Record	1918-2018	Wen, 2018
Macaca	sp.	Fujian	Nanjing	117.36	24.51	Hisorical Record	1918-2018	Wen, 2018
Macaca	sp.	Fujian	Putian	119.01	25.45	Hisorical Record	1918-2018	Wen, 2018
Macaca	sp.	Fujian	Shaowu	117.49	27.34	Hisorical Record	1918-2018	Wen, 2018
Macaca	sp.	Fujian	Shanghang	116.42	25.05	Hisorical Record	1918-2018	Wen, 2018
Macaca	sp.	Fujian	Wuyishan	118.04	27.76	Hisorical Record	1918-2018	Wen, 2018
Macaca	sp.	Fujian	Sanming	117.64	26.26	Hisorical Record	1918-2018	Wen, 2018
Macaca	sp.	Fujian	Taiming	117.18	26.9	Hisorical Record	1918-2018	Wen, 2018
Macaca	sp.	Fujian	Longyan	117.02	25.08	Hisorical Record	1918-2018	Wen, 2018
Macaca	sp.	Gansu	Wen	104.68	32.94	Hisorical Record	1918-2018	Wen, 2018
Macaca	sp.	Gansu	Hui	106.09	33.77	Hisorical Record	1918-2018	Wen, 2018
Macaca	sp.	Gansu	Liangdang	106.3	33.91	Hisorical Record	1918-2018	Wen, 2018
Macaca	sp.	Gansu	Cheng	105.74	33.75	Hisorical Record	1918-2018	Wen, 2018
Macaca	sp.	Gansu	Kang	105.61	33.33	Hisorical Record	1918-2018	Wen, 2018
Macaca	sp.	Guangdong	Shengzhen	114.06	22.54	Hisorical Record	1918-2018	Wen, 2018
Macaca	sp.	Guangdong	Huizhou	114.29	23.17	Hisorical Record	1918-2018	Wen, 2018
Macaca	sp.	Guangdong	Zhaoqing	112.47	23.05	Hisorical Record	1918-2018	Wen, 2018
Macaca	sp.	Guangdong	Taishan	112.8	22.25	Hisorical Record	1918-2018	Wen, 2018
Macaca	sp.	Guangdong	Huidong	114.72	22.98	Hisorical Record	1918-2018	Wen, 2018
Macaca	sp.	Guangdong	Yingde	113.4	24.21	Hisorical Record	1918-2018	Wen, 2018
Macaca	sp.	Guangdong	Huaiji	112.18	23.91	Hisorical Record	1918-2018	Wen, 2018
Macaca	sp.	Guangdong	Yangshan	112.64	24.47	Hisorical Record	1918-2018	Wen, 2018
Macaca	sp.	Guangdong	Lechang	113.35	25.13	Hisorical Record	1918-2018	Wen, 2018
Macaca	sp.	Guangdong	Lianzhou	112.38	24.78	Hisorical Record	1918-2018	Wen, 2018
Macaca	sp.	Guangdong	Lianshan	112.09	24.57	Hisorical Record	1918-2018	Wen, 2018
Macaca	sp.	Guangdong	Zhuhai	113.58	22.27	Hisorical Record	1918-2018	Wen, 2018
Macaca	sp.	Guangdong	Maoming	111.01	21.51	Hisorical Record	1918-2018	Wen, 2018
Macaca	sp.	Guangxi	Guiping	110.08	23.39	Hisorical Record	1918-2018	Wen, 2018
Macaca	sp.	Guangxi	Rong	110.56	22.86	Hisorical Record	1918-2018	Wen, 2018
Macaca	sp.	Guangxi	Pubei	109.56	22.27	Hisorical Record	1918-2018	Wen, 2018
Macaca	sp.	Guangxi	Nanning	108.37	22.82	Hisorical Record	1918-2018	Wen, 2018
Macaca	sp.	Guangxi	Nan	108.37	22.85	Hisorical Record	1918-2018	Wen, 2018
Macaca	sp.	Guangxi	Longzhou	106.85	22.34	Hisorical Record	1918-2018	Wen, 2018
Macaca	sp.	Guangxi	Quanzhou	111.07	25.93	Hisorical Record	1918-2018	Wen, 2018
Macaca	sp.	Guangxi	Duan	108.26	24.38	Hisorical Record	1918-2018	Wen, 2018
Macaca	sp.	Guangxi	Guanyang	111.16	25.49	Hisorical Record	1918-2018	Wen, 2018
Macaca	sp.	Guangxi	Bama	107.26	24.14	Hisorical Record	1918-2018	Wen, 2018
Macaca	sp.	Guangxi	Donglan	107.37	24.51	Hisorical Record	1918-2018	Wen, 2018
Macaca	sp.	Guangxi	Tianlin	106.23	24.29	Hisorical Record	1918-2018	Wen, 2018
Macaca	sp.	Guangxi	Rong	110.31	22.96	Hisorical Record	1918-2018	Wen, 2018
Macaca	sp.	Guangxi	Lingyun	106.56	24.35	Hisorical Record	1918-2018	Wen, 2018
Macaca	sp.	Guangxi	Longsheng	110.01	25.8	Hisorical Record	1918-2018	Wen, 2018
Macaca	sp.	Guangxi	Fengshan	107.04	24.55	Hisorical Record	1918-2018	Wen, 2018
Macaca	sp.	Guangxi	Longlin	105.34	24.77	Hisorical Record	1918-2018	Wen, 2018
Macaca	sp.	Guangxi	Xilin	105.09	24.49	Hisorical Record	1918-2018	Wen, 2018
Macaca	sp.	Guangxi	Napo	105.83	23.39	Hisorical Record	1918-2018	Wen, 2018
Macaca	sp.	Guangxi	Shangsi	107.98	22.15	Hisorical Record	1918-2018	Wen, 2018
Macaca	sp.	Guangxi	Jingxi	106.42	23.13	Hisorical Record	1918-2018	Wen, 2018
Macaca	sp.	Guizhou	Wuchuan	107.9	28.56	Hisorical Record	1918-2018	Wen, 2018
Macaca	sp.	Guizhou	Hezhang	104.73	27.12	Hisorical Record	1918-2018	Wen, 2018
Macaca	sp.	Hainan	Lingshui	110.06	18.48	Hisorical Record	1918-2018	Wen, 2018
Macaca	sp.	Hainan	Dongfang	108.65	19.1	Hisorical Record	1918-2018	Wen, 2018
Macaca	sp.	Hainan	Ledong	109.17	18.75	Hisorical Record	1918-2018	Wen, 2018
Macaca	sp.	Hainan	Baisha	109.45	19.22	Hisorical Record	1918-2018	Wen, 2018
Macaca	sp.	Hainan	Sanya	109.51	18.25	Hisorical Record	1918-2018	Wen, 2018
Macaca	sp.	Hainan	Wenchang	110.8	19.54	Hisorical Record	1918-2018	Wen, 2018
Macaca	sp.	Henan	Boai	113.07	35.17	Hisorical Record	1918-2018	Wen, 2018
Macaca	sp.	Henan	Qinyang	112.94	35.09	Hisorical Record	1918-2018	Wen, 2018
Macaca	sp.	Hubei	Tongshan	114.48	29.61	Hisorical Record	1918-2018	Wen, 2018
Macaca	sp.	Hubei	Yuanan	111.64	31.06	Hisorical Record	1918-2018	Wen, 2018
Macaca	sp.	Hubei	Xingshan	110.75	31.35	Hisorical Record	1918-2018	Wen, 2018
Macaca	sp.	Hubei	Zhushan	110.23	32.22	Hisorical Record	1918-2018	Wen, 2018
Macaca	sp.	Hubei	Shiyan	110.8	32.63	Hisorical Record	1918-2018	Wen, 2018
Macaca	sp.	Hubei	Baokang	111.26	31.88	Hisorical Record	1918-2018	Wen, 2018
Macaca	sp.	Jiangxi	Jingdezhen	117.18	29.27	Hisorical Record	1918-2018	Wen, 2018
Macaca	sp.	Jiangxi	Fengxin	115.4	28.69	Hisorical Record	1918-2018	Wen, 2018
Macaca	sp.	Jiangxi	Taihe	114.91	26.79	Hisorical Record	1918-2018	Wen, 2018
Macaca	sp.	Jiangxi	Jingan	115.36	28.86	Hisorical Record	1918-2018	Wen, 2018
Macaca	sp.	Jiangxi	Anfu	114.62	27.39	Hisorical Record	1918-2018	Wen, 2018
Macaca	sp.	Jiangxi	Jinxi	116.76	27.92	Hisorical Record	1918-2018	Wen, 2018
Macaca	sp.	Jiangxi	Yichun	114.42	27.82	Hisorical Record	1918-2018	Wen, 2018
Macaca	sp.	Jiangxi	Wanzai	114.45	28.11	Hisorical Record	1918-2018	Wen, 2018
Macaca	sp.	Jiangxi	Yushan	118.25	28.68	Hisorical Record	1918-2018	Wen, 2018
Macaca	sp.	Jiangxi	Xiushui	114.55	29.03	Hisorical Record	1918-2018	Wen, 2018
Macaca	sp.	Jiangxi	Guangchang	116.33	26.84	Hisorical Record	1918-2018	Wen, 2018
Macaca	sp.	Jiangxi	Lichuan	116.91	27.28	Hisorical Record	1918-2018	Wen, 2018
Macaca	sp.	Jiangxi	Ningdu	116.01	26.47	Hisorical Record	1918-2018	Wen, 2018
Macaca	sp.	Jiangxi	Longnan	114.79	24.91	Hisorical Record	1918-2018	Wen, 2018
Macaca	sp.	Jiangxi	Xunwu	115.65	24.96	Hisorical Record	1918-2018	Wen, 2018
Macaca	sp.	Jiangxi	Anyuan	115.39	25.14	Hisorical Record	1918-2018	Wen, 2018
Macaca	sp.	Qinghai	Banma	100.74	32.93	Hisorical Record	1918-2018	Wen, 2018
Macaca	sp.	Shanxi	Jiuzhi	101.48	33.43	Hisorical Record	1918-2018	Wen, 2018
Macaca	sp.	Shanxi	Nangqian	96.48	32.2	Hisorical Record	1918-2018	Wen, 2018
Macaca	sp.	Shanxi	Yushu	97.01	32.99	Hisorical Record	1918-2018	Wen, 2018
Macaca	sp.	Shanxi	Chengduo	97.11	33.37	Hisorical Record	1918-2018	Wen, 2018
Macaca	sp.	Shanxi	Yangcheng	112.41	35.49	Hisorical Record	1918-2018	Wen, 2018
Macaca	sp.	Shanxi	Jincheng	112.85	35.49	Hisorical Record	1918-2018	Wen, 2018
Macaca	sp.	Shanxi	Zezhou	112.9	35.62	Hisorical Record	1918-2018	Wen, 2018
Macaca	sp.	Shanxi	Qinshui	112.19	35.69	Hisorical Record	1918-2018	Wen, 2018
Macaca	sp.	Shanxi	Lingchuan	113.28	35.78	Hisorical Record	1918-2018	Wen, 2018
Macaca	sp.	Shanxi	Huanqu	111.67	35.3	Hisorical Record	1918-2018	Wen, 2018
Macaca	sp.	Sichuan	Ningqiang	106.26	32.83	Hisorical Record	1918-2018	Wen, 2018
Macaca	sp.	Sichuan	Batang	99.11	30	Hisorical Record	1918-2018	Wen, 2018
Macaca	sp.	Sichuan	Leshan	103.77	29.55	Hisorical Record	1918-2018	Wen, 2018
Macaca	sp.	Sichuan	Baoxing	102.81	30.37	Hisorical Record	1918-2018	Wen, 2018
Macaca	sp.	Sichuan	Jinyang	103.25	27.7	Hisorical Record	1918-2018	Wen, 2018
Macaca	sp.	Sichuan	Yanyuan	101.51	27.42	Hisorical Record	1918-2018	Wen, 2018
Macaca	sp.	Tibet	Linzhi	94.36	29.65	Hisorical Record	1918-2018	Wen, 2018
Macaca	sp.	Tibet	Motuo	95.33	29.33	Hisorical Record	1918-2018	Wen, 2018
Macaca	sp.	Tibet	Chayu	97.47	28.66	Hisorical Record	1918-2018	Wen, 2018
Macaca	sp.	Tibet	Yadong	88.91	27.48	Hisorical Record	1918-2018	Wen, 2018
Macaca	sp.	Tibet	Lang	93.07	29.05	Hisorical Record	1918-2018	Wen, 2018
Macaca	sp.	Tibet	Jiacha	92.59	29.14	Hisorical Record	1918-2018	Wen, 2018
Macaca	sp.	Tibet	Changdu	97.17	31.14	Hisorical Record	1918-2018	Wen, 2018
Macaca	sp.	Tibet	Gongbujiangda	93.25	29.89	Hisorical Record	1918-2018	Wen, 2018
Macaca	sp.	Tibet	Shannan	91.77	29.24	Hisorical Record	1918-2018	Wen, 2018
Macaca	sp.	Tibet	Mozhugongka	91.73	29.83	Hisorical Record	1918-2018	Wen, 2018
Macaca	sp.	Tibet	Nielamu	85.98	28.16	Hisorical Record	1918-2018	Wen, 2018
Macaca	sp.	Tibet	Qusong	92.2	29.06	Hisorical Record	1918-2018	Wen, 2018
Macaca	sp.	Tibet	Luozha	90.86	28.39	Hisorical Record	1918-2018	Wen, 2018
Macaca	sp.	Tibet	Jilong	85.3	28.85	Hisorical Record	1918-2018	Wen, 2018
Macaca	sp.	Tibet	Dingjie	87.77	28.36	Hisorical Record	1918-2018	Wen, 2018
Macaca	sp.	Tibet	Dingri	87.13	28.66	Hisorical Record	1918-2018	Wen, 2018
Macaca	sp.	Tibet	Jiali	93.23	30.64	Hisorical Record	1918-2018	Wen, 2018
Macaca	sp.	Yunnan	Nanjian	100.51	24.88	Hisorical Record	1918-2018	Wen, 2018
Macaca	sp.	Yunnan	Yuanyang	102.84	23.22	Hisorical Record	1918-2018	Wen, 2018
Macaca	sp.	Yunnan	Jiangcheng	101.86	22.59	Hisorical Record	1918-2018	Wen, 2018
Macaca	sp.	Yunnan	Jingdong	100.83	24.45	Hisorical Record	1918-2018	Wen, 2018
Macaca	sp.	Yunnan	Cangyuan	99.25	23.15	Hisorical Record	1918-2018	Wen, 2018
Macaca	sp.	Yunnan	Fugong	98.87	26.9	Hisorical Record	1918-2018	Wen, 2018
Macaca	sp.	Yunnan	Tengchong	98.49	25.03	Hisorical Record	1918-2018	Wen, 2018
Macaca	sp.	Yunnan	Gongshan	98.67	27.74	Hisorical Record	1918-2018	Wen, 2018
Macaca	sp.	Yunnan	Chengjiang	102.91	24.67	Hisorical Record	1918-2018	Wen, 2018
Macaca	sp.	Yunnan	Fuyuan	104.26	25.67	Hisorical Record	1918-2018	Wen, 2018
Macaca	sp.	Yunnan	Yulong	100.24	26.82	Hisorical Record	1918-2018	Wen, 2018
Macaca	sp.	Yunnan	Xianggelila	99.7	27.83	Hisorical Record	1918-2018	Wen, 2018
Macaca	sp.	Yunnan	Guangnan	105.05	24.05	Hisorical Record	1918-2018	Wen, 2018
Macaca	sp.	Yunnan	Jinghong	100.77	22	Hisorical Record	1918-2018	Wen, 2018
Macaca	sp.	Yunnan	Malipo	104.7	23.13	Hisorical Record	1918-2018	Wen, 2018
Macaca	sp.	Yunnan	Yanshan	104.34	23.61	Hisorical Record	1918-2018	Wen, 2018
Macaca	sp.	Yunnan	Yangbi	99.96	25.67	Hisorical Record	1918-2018	Wen, 2018
Macaca	sp.	Yunnan	Longling	98.69	24.59	Hisorical Record	1918-2018	Wen, 2018
Macaca	sp.	Zhejiang	Shaoxing	120.87	30.03	Hisorical Record	1918-2018	Wen, 2018
Macaca	sp.	Zhejiang	Ningbo	121.55	29.87	Hisorical Record	1918-2018	Wen, 2018
Macaca	sp.	Zhejiang	Hangzhou	119.72	30.23	Hisorical Record	1918-2018	Wen, 2018
Macaca	sp.	Zhejiang	Jiande	119.28	29.47	Hisorical Record	1918-2018	Wen, 2018
Macaca	sp.	Zhejiang	Xianju	120.74	28.85	Hisorical Record	1918-2018	Wen, 2018
Macaca	sp.	Zhejiang	Wuyi	119.82	28.89	Hisorical Record	1918-2018	Wen, 2018
Macaca	sp.	Zhejiang	Longquan	119.14	28.07	Hisorical Record	1918-2018	Wen, 2018
Macaca	sp.	Zhejiang	Qingyuan	119.06	27.62	Hisorical Record	1918-2018	Wen, 2018
Macaca	sp.	Zhejiang	Taishun	119.72	27.56	Hisorical Record	1918-2018	Wen, 2018
Macaca	sp.	Chongqing	Wushan	109.88	31.07	Hisorical Record	1918-2018	Wen, 2018
Macaca	sp.	Chongqing	Fengjie	109.46	31.02	Hisorical Record	1918-2018	Wen, 2018
Macaca	sp.	Chongqing	Chengkou	108.66	31.95	Hisorical Record	1918-2018	Wen, 2018
Macaca	sp.	Hong Kang	Xianggang	114.17	22.32	Hisorical Record	1918-2018	Wen, 2018
Macaca	sp.	Taiwan	Taidong	121.14	22.76	Hisorical Record	1918-2018	Wen, 2018
Macaca	sp.	Taiwan	Jiayi	120.56	23.45	Hisorical Record	1918-2018	Wen, 2018
Macaca	sp.	Taiwan	Taibei	121.56	25.05	Hisorical Record	1918-2018	Wen, 2018
Macaca	sp.	Taiwan	Tainan	120.23	23	Hisorical Record	1918-2018	Wen, 2018
Macaca	sp.	Taiwan	Taizhong	120.67	24.14	Hisorical Record	1918-2018	Wen, 2018
Macaca	sp.	Taiwan	Taidong	121.14	22.76	Hisorical Record	1918-2018	Wen, 2018
Macaca	sp.	Taiwan	Jiayi	120.56	23.45	Hisorical Record	1918-2018	Wen, 2018
Macaca	sp.	Taiwan	Tainan	120.23	23	Hisorical Record	1918-2018	Wen, 2018
Macaca	sp.	Taiwan	Taizhong	120.67	24.14	Hisorical Record	1918-2018	Wen, 2018
